# Supplementary material for: Electroacupuncture prevents endothelial dysfunction induced by ischemia-reperfusion injury via a cyclooxygenase-2-dependent mechanism: A randomized controlled crossover trial
Source: PLoS One. 2017 Jun 7;12(6):e0178838. doi: 10.1371/journal.pone.0178838 (PMC5462401; doi:10.1371/journal.pone.0178838)
Supplement: S4 File — Individual data points of the study. (XLSX) [file pone.0178838.s006.xlsx]

## Sheet: Sheet1
		Hb	PLT	AST	ALT	Cr	glucose	T-chol	TG	LDL	HDL	preSBP	PreDBP	PreHR	postSBP	PostDBP	PostHR	FMD	AFR IR FMD
EA	2014001	13.1	159	23	15	0.8	87	211	47	115	80	88	51	66	108	61	70	15.3558	15.9836
EA	2014002	14.8	273	30	39	0.8	92	248	250	170	42	133	84	84	134	85	83	4.94382	6.78643
EA	2014003	14.6	241	36	43	0.9	93	150	60	86	56	118	68	76	125	72	67	14.1243	22.8324
EA	2014004	13.2	280	23	29	0.6	95	161	67	91	58	110	61	89	79	49	78	4.45682	4.85714
EA	2014005	14.9	249	22	10	0.6	84	195	67	110	69	122	75	79	112	66	69	23.2	6.18182
EA	2014006	13.3	218	23	17	0.6	90	138	91	78	45	124	71	79	115	67	68	14.876	4.16667
EA	2014007	15.7	191	23	14	0.7	94	148	78	69	68	101	67	61	103	64	71	10.1333	10.8247
EA	2014008	14.2	266	22	8	0.7	94	166	42	101	56	126	78	85	128	79	87	5.21472	4.70219
EA	2014009	13.2	170	22	13	0.6	99	168	48	90	58	103	68	80	100	55	77	11.4206	16.4804
EA	2014010	15.5	263	23	12	0.8	93	151	51	85	58	110	65	73	112	64	72	7.26257	3.30579
EA	2014011	15.6	165	30	22	0.9	89	174	71	109	65	118	77	89	111	79	74	11.9792	14.359
EA	2014012	14.1	205	21	14	0.7	95	169	85	82	72	112	65	63	104	63	64	12.1495	6.43087
EA	2014013	15.2	318	30	29	0.8	95	245	67	156	77	108	64	67	118	73	79	4.88432	9.77444
EA	2014014	16.2	209	31	24	1	96	174	71	109	65	138	82	74	122	77	74	8.99183	10.7143
EA	2014015	16.2	214	25	21	1.1	78	210	86	126	68	125	79	93	122	70	70	16.6667	14.7482
EA	2014016	13.6	253	24	16	0.6	84	192	59	100	74	123	75	92	107	74	82	18.9723	7.0922
EA	2014017	14.6	208	23	19	0.5	99	231	202	166	46	111	66	92	109	59	91	4.48878	11.1959
EA	2014018	15.9	166	21	14	0.7	95	216	73	111	89	123	64	69	117	65	66	9.26966	9.04255
EA	2014019	15.6	302	24	16	0.8	81	257	77	192	48	121	76	86	120	67	83	14.1379	7.14286
EA	2014020	14.5	317	20	13	0.5	88	249	82	142	86	93	53	64	112	67	66	6.66667	2.88714
sham	2014001											108	65	71	99	64	71	20.8481	4.71698
sham	2014002											149	90	96	153	95	87	8.39329	5.55556
sham	2014003											125	74	79	115	70	63	15	1.24688
sham	2014004											123	65	117	93	56	74	13.3152	4.16667
sham	2014005											115	75	69	124	66	62	8.90411	3.3557
sham	2014006											127	72	80	118	68	67	8.65385	4.19162
sham	2014007											102	59	64	106	66	73	8.88889	5.82524
sham	2014008											126	81	86	116	78	83	11.039	5.23077
sham	2014009											93	51	74	98	63	65	9.42857	2.17984
sham	2014010											119	76	89	118	64	90	8.4058	2.6738
sham	2014011											109	62	81	112	64	72	15.2589	5.44959
sham	2014012											101	60	73	104	62	66	12.9231	2.28571
sham	2014013											131	79	81	116	66	79	10.9661	5.88235
sham	2014014											130	75	98	113	69	77	11.1413	6.37755
sham	2014015											113	69	81	111	72	80	12.1094	10.4167
sham	2014016											106	72	89	136	66	95	8.56164	2.8481
sham	2014017											127	76	79	119	75	87	8.68263	5.06667
sham	2014018											120	65	67	109	58	63	12.5	5.80475
sham	2014019											108	67	75	110	65	77	11.1554	3.71901
sham	2014020											106	64	76	100	57	67	12	2.7933
COX2	201451	16.2	226	23	17	0.6	103	195	67	110	69	129	75	87	130	73	75	8.67	4.07
COX2	201452	16.8	302	26	15	0.7	119	174	71	109	65	132	81	99	126	79	81	7.5	2.32
COX2	201453	14.3	259	16	12	0.6	94	183	42	90	58	150	84	100	127	70	75	17.5	3.84
COX2	201454	12.2	209	13	9	0.6	85	179	48	97	70	113	59	84	118	69	82	10.01	1.8
COX2	201455	13.2	273	19	17	0.5	94	138	91	78	45	108	60	89	115	61	80	11.054	5.65
COX2	201456	15.8	281	19	35	0.9	80	148	78	69	68	114	61	71	109	63	66	9.83	5.55
COX2	201457	14.6	188	28	17	0.7	102	211	47	115	80	127	76	79	145	84	83	12.3	6.1
COX2	201458	15.2	250	25	30	0.8	94	193	70	121	55	136	73	90	124	69	81
